# Supplementary material for: Cross-Linking Reaction of Bio-Based Epoxy Systems: An Investigation into Cure Kinetics
Source: Polymers (Basel). 2024 Sep 2;16(17):2499. doi: 10.3390/polym16172499 (PMC11397831; doi:10.3390/polym16172499)
Supplement: Supplementary file 1 [file polymers-16-02499-s001.zip]

Archive with 1 entries (1 files):
- polymers-3134420-supplementary.pdf
